# Supplementary material for: TCP Doped with Metal Ions Reinforced with Tetragonal and Cubic Zirconia
Source: Biomimetics (Basel). 2023 Dec 12;8(8):599. doi: 10.3390/biomimetics8080599 (PMC10742230; doi:10.3390/biomimetics8080599)
Supplement: Supplementary file 1 [file biomimetics-08-00599-s001.zip]

Archive with 1 entries (1 files):
- biomimetics-2695660-supplementary.pdf
